# Supplementary material for: The global convergence of spectral RMIL conjugate gradient method for unconstrained optimization with applications to robotic model and image recovery
Source: PLoS One. 2023 Mar 16;18(3):e0281250. doi: 10.1371/journal.pone.0281250 (PMC10019646; doi:10.1371/journal.pone.0281250)
Supplement: S1 Table — The results presented in the table is used to demonstrate the performance of all the methods in plotting the graphs for the three metrics shown in Figs 1–3. (XLSX) [file pone.0281250.s001.xlsx]

## Sheet: S 1 Table
THE NUMERICAL RESULTS OF NSRMIL, SPRP, RMIL+ AND SCG METHODS
		SRMIL+			SPRP			RMILPLUS			SFR			NSRMIL C=0.01			NSRMIL C=0.5			NSRMIL C=1			NSRMIL C=10			NSRMIL C=100
S/NO	Test Functions	NI	FE	CPU	NI	FE	CPU	NI	FE	CPU	NI	FE	CPU	NI	FE	CPU	NI	FE	CPU	NI	FE	CPU	NI	FE	CPU	NI	FE	CPU
1	EXTENDED PENALTY	3	4	0.0010266	7	8	0.0003209	3	4	0.0010205	3	4	0.0010259	3	4	0.001258	2	3	0.0068215	3	4	0.015656	3	4	0.0010824	2	3	0.0003597
2	EXTENDED PENALTY	2	3	0.0030821	Fail	Fail	0.0065105	2	3	0.0032075	3	4	0.0024474	19	20	0.00203	2	3	0.0056254	2	3	0.0075281	3	4	0.0019361	3	4	0.0011306
3	EXTENDED PENALTY	2	3	0.0032272	Fail	Fail	0.0062146	2	3	0.0033121	Fail	Fail	0.0026117	39	40	0.0023347	Fail	Fail	0.007489	2	3	0.0029674	3	4	0.0020198	3	4	0.0016236
4	EXTENDED MARATOS	48	49	0.0007108	57	58	0.0004069	64	65	0.0012308	Fail	Fail	0.0003552	1045	1046	0.0013601	1994	1995	0.0016951	Fail	Fail	0.0025252	Fail	Fail	0.000496	Fail	Fail	0.0005794
5	DIAGONAL 5	2	3	0.0022271	2	3	0.0026952	2	3	0.0020666	2	3	0.0019985	2	3	0.0029197	2	3	0.017815	2	3	0.026519	2	3	0.0042486	2	3	0.0013321
6	DIAGONAL 5	2	3	0.19484	Fail	Fail	34.4807	2	3	0.32444	2	3	0.092179	2	3	0.32595	2	3	0.36394	2	3	0.33144	2	3	0.19774	2	3	0.089595
7	DIAGONAL 5	2	3	0.18951	2	3	0.26205	2	3	0.24237	2	3	0.19832	2	3	0.32272	2	3	0.45148	2	3	0.21768	2	3	0.49667	2	3	0.16919
8	TRECANNI	5	6	0.0006554	21	22	0.0002941	5	6	0.0005965	13	14	0.0002903	5	6	0.0005083	8	9	0.0005758	9	10	0.0018565	9	10	0.0013191	9	10	0.0002487
9	TRECANNI	5	6	0.0007618	8	9	0.0003113	5	6	0.0004466	9	10	0.0005974	3	4	0.0007318	6	7	0.0006377	7	8	0.0003391	8	9	0.001468	8	9	0.0002754
10	QUADRATIC PENALTY 1	9	10	0.0030205	23	24	0.01821	9	10	0.0040681	23	24	0.018562	9	10	0.0038763	16	17	0.015166	20	21	0.015454	29	30	0.013494	29	30	0.00608
11	QUADRATIC PENALTY 1	7	8	0.0047623	19	20	0.02489	6	7	0.0045683	12	13	0.01197	5	6	0.0023839	7	8	0.0023476	9	10	0.0031522	9	10	0.0062879	9	10	0.0031623
12	QUADRATIC PENALTY 1	4	5	0.051536	Fail	Fail	7.8184	4	5	0.086345	Fail	Fail	116.319	4	5	0.074051	Fail	Fail	257.913	Fail	Fail	145.972	5	6	0.15645	5	6	0.072616
13	QUADRATIC PENALTY 2	2	3	0.0029624	Fail	Fail	1.0827	2	3	0.0021913	Fail	Fail	3.6426	2	3	0.0019336	2	3	0.002372	2	3	0.0017092	2	3	0.0051029	2	3	0.0012443
14	QUADRATIC PENALTY 2	2	3	0.0026152	Fail	Fail	1.0592	2	3	0.0033557	Fail	Fail	3.8409	2	3	0.0017437	2	3	0.002321	2	3	0.0028948	2	3	0.003639	2	3	0.0011684
15	QUADRATIC PENALTY 2	21	22	0.015785	Fail	Fail	0.96242	21	22	0.035597	Fail	Fail	2.0918	5	6	0.0032922	9	10	0.017285	11	12	0.025917	29	30	0.067388	23	24	0.01854
16	QUADRATIC FUNCTION 1	21	22	0.015055	Fail	Fail	0.96041	21	22	0.040775	Fail	Fail	2.0972	5	6	0.003186	9	10	0.0094485	11	12	0.01717	29	30	0.065437	23	24	0.019874
17	QUADRATIC FUNCTION 1	19	20	0.015044	Fail	Fail	0.94097	19	20	0.030917	Fail	Fail	2.1546	5	6	0.0050012	9	10	0.010977	9	10	0.011383	18	19	0.040584	15	16	0.015896
18	QUADRATIC FUNCTION 1	2	3	0.0012792	1	2	0.0016717	2	3	0.0018022	2	3	0.002402	2	3	0.0033882	2	3	0.0091696	2	3	0.014861	2	3	0.0031866	2	3	0.0013841
19	QUADRATIC FUNCTION 2	1	2	0.0017642	2	3	0.0022926	1	2	0.0030402	1	2	0.0014453	1	2	0.0019841	1	2	0.0026362	1	2	0.0022617	1	2	0.0034484	1	2	0.0016169
20	QUADRATIC FUNCTION 2	1	2	0.0021766	2	3	0.011243	1	2	0.0040717	1	2	0.0022974	1	2	0.0053972	1	2	0.0073787	1	2	0.0042466	1	2	0.0049666	1	2	0.0027074
21	QUADRATIC FUNCTION 2	2	3	0.0002729	8	9	0.0007464	2	3	0.0005372	2	3	0.0002601	2	3	0.0006661	2	3	0.0016574	2	3	0.0012856	2	3	0.0006811	2	3	0.0005384
22	POWER	2	3	0.0003396	9	10	0.0009127	2	3	0.0007773	2	3	0.0002946	2	3	0.0007045	2	3	0.0006785	2	3	0.0007972	2	3	0.0006833	2	3	0.0004329
23	POWER	19	20	0.0003292	36	37	0.0006601	83	84	0.0006083	Fail	Fail	0.0004033	36	37	0.0009185	80	81	0.0004734	112	113	0.0005413	4	5	0.0017001	4	5	0.0002459
24	ZETTL	1063	1064	1.0307	321	322	1.6189	358	359	0.71848	Fail	Fail	5.7313	956	957	1.5374	1583	1584	2.332	Fail	Fail	2.5392	Fail	Fail	2.0461	Fail	Fail	1.2968
25	DIAGONAL 2	1456	1457	21.5867	1285	1286	48.931	Fail	Fail	16.9178	Fail	Fail	43.7882	Fail	Fail	17.2074	Fail	Fail	20.4462	Fail	Fail	16.0178	Fail	Fail	15.9109	Fail	Fail	11.6862
26	DIAGONAL 2	Fail	Fail	91.9488	Fail	Fail	197.208	Fail	Fail	52.0493	Fail	Fail	158.525	Fail	Fail	51.2204	Fail	Fail	94.0104	Fail	Fail	46.9015	Fail	Fail	50.3757	Fail	Fail	131.804
27	DIAGONAL 2	Fail	Fail	68.581	Fail	Fail	403.444	Fail	Fail	101.213	Fail	Fail	311.351	Fail	Fail	101.434	Fail	Fail	171.236	Fail	Fail	90.1431	Fail	Fail	117.759	Fail	Fail	188.441
28	DIAGONAL 2	17	18	0.0045374	27	28	0.025842	13	14	0.003859	Fail	Fail	1.4205	1225	1226	0.15252	1805	1806	0.1742	Fail	Fail	0.24405	Fail	Fail	0.30811	Fail	Fail	0.21175
29	TEST	20	21	0.0056277	33	34	0.029458	16	17	0.0055105	Fail	Fail	1.3777	1221	1222	0.1558	1674	1675	0.14543	Fail	Fail	0.21249	Fail	Fail	0.26104	189	190	0.024442
30	TEST	Fail	Fail	0.0004408	Fail	Fail	0.000317	Fail	Fail	0.0007696	Fail	Fail	0.0003816	3	4	0.0002983	3	4	0.000453	3	4	0.0011003	3	4	0.0003774	3	4	0.0003863
31	SUM OF SQUARES	Fail	Fail	0.0004333	Fail	Fail	0.0003031	Fail	Fail	0.0004833	Fail	Fail	0.0004166	3	4	0.0004556	3	4	0.0004461	3	4	0.00055	3	4	0.0012614	3	4	0.0004586
32	SUM OF SQUARES	Fail	Fail	0.0005127	Fail	Fail	0.0012607	Fail	Fail	0.0010655	Fail	Fail	0.0007126	4	5	0.000822	4	5	0.0014512	4	5	0.0013823	4	5	0.0008688	4	5	0.000555
33	SUM OF SQUARES	17	18	0.0003731	37	38	0.0004422	17	18	0.0003962	Fail	Fail	0.0004438	65	66	0.0006482	145	146	0.0014965	204	205	0.0010774	153	154	0.0008993	173	174	0.0005432
34	SHALLOW	14	15	0.0012074	13	14	0.0013364	14	15	0.0008686	Fail	Fail	0.0010806	145	146	0.0014414	244	245	0.0029609	350	351	0.0019898	643	644	0.0015322	185	186	0.0022291
35	SHALLOW	2	3	0.0034294	10	11	0.057359	2	3	0.0043995	2	3	0.0036231	2	3	0.0063104	2	3	0.013467	2	3	0.014806	2	3	0.0043412	2	3	0.0054842
36	QUARTIC	2	3	0.0076058	10	11	0.1797	2	3	0.0093081	2	3	0.0094014	2	3	0.016142	2	3	0.015186	2	3	0.013543	2	3	0.010035	2	3	0.021618
37	QUARTIC	2	3	0.030852	11	12	0.69204	2	3	0.059748	2	3	0.040411	2	3	0.066184	2	3	0.05608	2	3	0.064568	2	3	0.044001	2	3	0.063927
38	QUARTIC	2	3	0.063653	11	12	1.346	2	3	0.098391	2	3	0.075063	2	3	0.12537	2	3	0.10435	2	3	0.10837	2	3	0.082562	2	3	0.11666
39	QUARTIC	1	2	0.0006813	2	3	0.0002761	1	2	0.001093	1	2	0.0005341	1	2	0.0008289	1	2	0.0017383	1	2	0.00205	1	2	0.0009414	1	2	0.0007204
40	MATYAS	1	2	0.0005193	1	2	0.0003766	1	2	0.0008287	1	2	0.0002918	1	2	0.0007411	1	2	0.0006931	1	2	0.000565	1	2	0.0008186	1	2	0.0009231
41	MATYAS	55	56	0.017078	68	69	0.090041	78	79	0.046876	Fail	Fail	0.95257	55	56	0.026332	82	83	0.026181	110	111	0.052972	210	211	0.089754	217	218	0.27433
42	DIAGONAL 1	55	56	0.017466	68	69	0.07059	78	79	0.035246	Fail	Fail	0.75455	55	56	0.020549	82	83	0.031342	110	111	0.041935	210	211	0.080163	217	218	0.12131
43	DIAGONAL 1	51	52	0.010553	61	62	0.049089	69	70	0.026222	1572	1573	0.48053	44	45	0.012852	64	65	0.016807	87	88	0.026667	159	160	0.071036	164	165	0.082315
44	DIAGONAL 1	51	52	0.01073	61	62	0.051819	69	70	0.024605	1572	1573	0.53089	44	45	0.016399	64	65	0.018222	87	88	0.026024	159	160	0.071503	164	165	0.10829
45	DIAGONAL 1	Fail	Fail	0.0006588	Fail	Fail	0.0003915	Fail	Fail	0.0011687	Fail	Fail	0.0004809	Fail	Fail	0.0013458	Fail	Fail	0.0015912	Fail	Fail	0.0006914	Fail	Fail	0.0006578	Fail	Fail	0.0005588
46	HAGER	Fail	Fail	0.0004112	Fail	Fail	0.0003506	Fail	Fail	0.0009768	Fail	Fail	0.0004626	Fail	Fail	0.0010141	Fail	Fail	0.0008932	Fail	Fail	0.0005827	Fail	Fail	0.0005399	Fail	Fail	0.0011647
47	HAGER	Fail	Fail	0.0008723	Fail	Fail	0.0006431	Fail	Fail	0.0009705	Fail	Fail	0.000806	Fail	Fail	0.0010116	Fail	Fail	0.0030323	Fail	Fail	0.0009556	Fail	Fail	0.0017007	Fail	Fail	0.0027686
48	HAGER	Fail	Fail	0.0004522	Fail	Fail	0.0003213	Fail	Fail	0.0005732	Fail	Fail	0.0004245	Fail	Fail	0.000542	Fail	Fail	0.0018546	Fail	Fail	0.0007074	Fail	Fail	0.0012284	Fail	Fail	0.0013711
49	HAGER	6	7	0.000263	14	15	0.0003622	6	7	0.000288	11	12	0.0002965	5	6	0.0004678	6	7	0.000368	7	8	0.0004756	8	9	0.0002909	10	11	0.000634
50	ZIRILLI	174	175	0.021056	81	82	0.12283	172	173	0.026605	107	108	0.094942	127	128	0.042765	205	206	0.10453	289	290	0.13741	562	563	0.11406	567	568	0.13299
51	RAYDAN 1	27	28	0.005093	25	26	0.022904	23	24	0.0051501	27	28	0.012699	20	21	0.0063877	26	27	0.0067463	34	35	0.012978	57	58	0.011283	57	58	0.0098713
52	RAYDAN 1	19	20	0.0040581	24	25	0.014908	24	25	0.0049509	25	26	0.0091384	20	21	0.0053788	26	27	0.005388	34	35	0.012483	57	58	0.0088625	58	59	0.0096055
53	RAYDAN 1	56	57	0.010317	54	55	0.048445	108	109	0.016582	59	60	0.033676	69	70	0.019446	107	108	0.027417	148	149	0.063782	282	283	0.06354	287	288	0.080766
54	RAYDAN 1	2	3	0.083046	Fail	Fail	17.1682	2	3	0.12998	Fail	Fail	316.327	Fail	Fail	676.342	2	3	0.13722	2	3	0.1996	Fail	Fail	631.421	2	3	0.098363
55	RAYDAN 2	2	3	0.10093	Fail	Fail	31.4513	2	3	0.20993	Fail	Fail	597.721	Fail	Fail	9890.16	Fail	Fail	1689.87	3	4	0.42311	Fail	Fail	15051.5	2	3	0.14438
56	FLETCHCER	1	2	0.0005806	3	4	0.0002772	1	2	0.0005606	1	2	0.0003433	1	2	0.0011244	1	2	0.000473	1	2	0.0021898	1	2	0.0005396	1	2	0.0010936
57	FLETCHCER	2	3	0.0006568	3	4	0.0003383	2	3	0.0004159	2	3	0.0004246	2	3	0.0006292	2	3	0.0004594	2	3	0.0019344	2	3	0.0005112	2	3	0.0008896
58	FLETCHCER	2	3	0.0035672	3	4	0.0029392	2	3	0.0056998	2	3	0.0030826	2	3	0.0038703	2	3	0.003749	2	3	0.0199	2	3	0.005289	2	3	0.0049014
59	DIAGONAL 3	25	26	0.0090778	26	27	0.040147	26	27	0.0099497	60	61	0.078941	27	28	0.0087376	36	37	0.015524	43	44	0.073774	69	70	0.012802	75	76	0.024688
60	DIAGONAL 3	25	26	0.011306	26	27	0.03897	26	27	0.011466	60	61	0.082314	27	28	0.0090147	36	37	0.0067711	43	44	0.023558	69	70	0.014519	75	76	0.028046
61	DIAGONAL 3	13	14	0.003766	Fail	Fail	1.297	13	14	0.0074046	46	47	0.043926	5	6	0.0017061	5	6	0.0030785	8	9	0.0055649	14	15	0.0027229	14	15	0.0058384
62	DIAGONAL 3	29	30	0.010072	44	45	0.067878	26	27	0.01476	62	63	0.12036	28	29	0.006789	34	35	0.016156	45	46	0.025189	78	79	0.0091912	69	70	0.034944
63	EXTENDED DENSCHN B	10	11	0.0005752	8	9	0.0005529	10	11	0.0005633	13	14	0.0004178	5	6	0.000559	9	10	0.0005183	11	12	0.001838	13	14	0.0005072	13	14	0.0005942
64	EXTENDED DENSCHN B	11	12	0.0006057	13	14	0.0009683	9	10	0.0012059	13	14	0.0011123	6	7	0.0007482	9	10	0.0018776	11	12	0.0055079	13	14	0.0008895	13	14	0.0012421
65	EXTENDED DENSCHN B	11	12	0.0011538	13	14	0.0011403	12	13	0.0019231	13	14	0.001284	6	7	0.0009223	9	10	0.0019325	11	12	0.0029494	13	14	0.0012784	13	14	0.002371
66	DIAGONAL 6	2	3	0.021568	2	3	0.026928	2	3	0.05351	2	3	0.013718	2	3	0.014864	2	3	0.043505	2	3	0.087875	2	3	0.008403	2	3	0.020061
67	DIAGONAL 6	2	3	0.011189	2	3	0.013064	2	3	0.036145	2	3	0.013277	2	3	0.0092091	2	3	0.019948	2	3	0.13631	2	3	0.0051654	2	3	0.013296
68	DIAGONAL 6	2	3	0.019876	2	3	0.048401	2	3	0.075486	2	3	0.035418	2	3	0.012276	2	3	0.039767	2	3	0.11587	2	3	0.0090053	2	3	0.017109
69	DIAGONAL 6	2	3	0.089073	Fail	Fail	17.5727	2	3	0.24088	Fail	Fail	315.851	2	3	0.049126	2	3	0.12172	2	3	0.31267	2	3	0.035261	2	3	0.075978
70	DIAGONAL 4	3	4	0.0027866	Fail	Fail	1.3385	3	4	0.0051507	Fail	Fail	0.39754	3	4	0.0028362	154	155	0.048457	256	257	0.24074	149	150	0.034162	9	10	0.0096204
71	DIAGONAL 4	7	8	0.013058	Fail	Fail	3.5623	7	8	0.031616	Fail	Fail	3.3117	4	5	0.0084497	173	174	0.55967	284	285	1.1537	205	206	0.41392	9	10	0.035728
72	DIAGONAL 4	3	4	0.071129	Fail	Fail	22.3417	3	4	0.12612	Fail	Fail	27.1794	4	5	0.060344	193	194	5.5218	312	313	8.9517	262	263	4.2296	11	12	0.3113
73	DIAGONAL 7	2	3	0.0025817	2	3	0.0027936	2	3	0.0027406	2	3	0.0023172	2	3	0.0013265	2	3	0.010119	2	3	0.0099412	2	3	0.0009605	2	3	0.0017223
74	DIAGONAL 7	2	3	0.0034379	2	3	0.0029521	2	3	0.0025269	2	3	0.0024821	2	3	0.0016911	2	3	0.0018608	2	3	0.0018465	2	3	0.001127	2	3	0.0017197
75	DIAGONAL 7	2	3	0.002911	2	3	0.0030593	2	3	0.0023454	2	3	0.0022716	2	3	0.0018052	2	3	0.001538	2	3	0.0020895	2	3	0.0011826	2	3	0.0016596
76	DIAGONAL 8	1	2	0.0032026	5	6	0.011253	1	2	0.0021654	1	2	0.0019657	1	2	0.0013601	1	2	0.010878	1	2	0.012735	1	2	0.0022231	1	2	0.0023362
77	DIAGONAL 8	1	2	0.004048	5	6	0.024222	1	2	0.0048764	1	2	0.0020644	1	2	0.0030142	1	2	0.0031443	1	2	0.0033404	1	2	0.0013991	1	2	0.0035556
78	DIAGONAL 9	Fail	Fail	0.25859	168	169	0.2481	Fail	Fail	0.42948	Fail	Fail	2.6213	Fail	Fail	0.3341	Fail	Fail	0.43726	Fail	Fail	0.69079	Fail	Fail	0.34569	Fail	Fail	1.206
79	DIAGONAL 9	Fail	Fail	3.9114	1275	1276	2.4184	Fail	Fail	0.60768	Fail	Fail	2.2161	Fail	Fail	0.50564	Fail	Fail	0.66751	Fail	Fail	1.0266	Fail	Fail	0.9215	Fail	Fail	1.584
80	DENSCHN A	12	13	0.0008943	22	23	0.0030461	12	13	0.0011585	15	16	0.0036476	9	10	0.0009888	20	21	0.0008484	32	33	0.0009742	57	58	0.0006647	55	56	0.0009748
81	DENSCHN A	12	13	0.0021505	22	23	0.0048697	12	13	0.0044062	15	16	0.0085088	10	11	0.0019618	21	22	0.0027386	33	34	0.0036383	59	60	0.0020113	57	58	0.0044243
82	DENSCHN C	3	4	0.0015158	2	3	0.001129	3	4	0.0019508	2	3	0.0015918	2	3	0.0018758	2	3	0.0017724	2	3	0.0023686	2	3	0.002975	2	3	0.0022512
83	DENSCHN C	3	4	0.0069265	2	3	0.0053063	3	4	0.008527	2	3	0.0052037	2	3	0.0063424	2	3	0.008388	2	3	0.0090881	2	3	0.0051856	2	3	0.0083932
84	EXTENDED BLOCK DIAGONAL 1	Fail	Fail	0.0004318	Fail	Fail	0.0003164	Fail	Fail	0.0010617	Fail	Fail	0.0004252	13	14	0.0003292	Fail	Fail	0.0011039	Fail	Fail	0.0004932	Fail	Fail	0.0003936	Fail	Fail	0.0010212
85	EXTENDED BLOCK DIAGONAL 1	Fail	Fail	0.0004072	Fail	Fail	0.0003591	Fail	Fail	0.0010398	Fail	Fail	0.0003887	13	14	0.0004882	Fail	Fail	0.0008725	Fail	Fail	0.0004862	Fail	Fail	0.0004266	Fail	Fail	0.0006053
86	EXTENDED BLOCK DIAGONAL 1	Fail	Fail	0.0005002	Fail	Fail	0.0022752	Fail	Fail	0.0010299	Fail	Fail	0.0004279	13	14	0.0003956	Fail	Fail	0.0009398	Fail	Fail	0.0010383	Fail	Fail	0.0005243	Fail	Fail	0.0010582
87	HIMMELBLAU	7	8	0.0003651	5	6	0.0014941	6	7	0.0009217	5	6	0.0012536	8	9	0.0003987	13	14	0.000565	17	18	0.0005678	23	24	0.0005427	5	6	0.0016764
88	HIMMELBLAU	Fail	Fail	0.0036836	5	6	0.015173	7	8	0.0032319	Fail	Fail	0.0029582	Fail	Fail	0.0036914	Fail	Fail	0.0042466	Fail	Fail	0.0029724	Fail	Fail	0.0031053	5	6	0.034032
89	HIMMELBLAU	6	7	0.0012024	5	6	0.0047083	7	8	0.0013906	Fail	Fail	0.0010502	Fail	Fail	0.0011658	Fail	Fail	0.0010469	Fail	Fail	0.0011817	Fail	Fail	0.0019918	5	6	0.010305
90	DQDRTIC	245	246	0.0004652	Fail	Fail	0.0005728	562	563	0.0005449	Fail	Fail	0.0004512	1298	1299	0.0009512	1483	1484	0.0004199	Fail	Fail	0.0010815	Fail	Fail	0.0005985	Fail	Fail	0.0008548
91	DQDRTIC	168	169	0.0013167	Fail	Fail	0.0013058	933	934	0.0033687	Fail	Fail	0.0013224	Fail	Fail	0.001207	Fail	Fail	0.0014588	Fail	Fail	0.0011637	Fail	Fail	0.0015148	Fail	Fail	0.0031154
92	DQDRTIC	343	344	0.0004095	Fail	Fail	0.000307	754	755	0.0003947	Fail	Fail	0.000459	1806	1807	0.0008458	Fail	Fail	0.000443	Fail	Fail	0.0004377	Fail	Fail	0.0006066	Fail	Fail	0.0007407
93	DQDRTIC	132	133	0.0004135	Fail	Fail	0.0003365	926	927	0.0006232	Fail	Fail	0.0003869	1492	1493	0.0004239	Fail	Fail	0.0004791	Fail	Fail	0.0005311	Fail	Fail	0.0004871	Fail	Fail	0.0004953
94	QUARTICM	2	3	0.0005523	11	12	0.0005969	2	3	0.0008081	2	3	0.0005736	2	3	0.0004719	2	3	0.0004801	2	3	0.0008814	2	3	0.000626	2	3	0.0012386
95	QUARTICM	2	3	0.0020264	11	12	0.0017102	2	3	0.0026828	2	3	0.0016406	2	3	0.0015815	2	3	0.0023119	2	3	0.0021343	2	3	0.0019614	2	3	0.0020627
96	LINEAR PERTURBED	2	3	0.0009675	Fail	Fail	0.0022162	2	3	0.0006541	Fail	Fail	0.0007151	2	3	0.0005486	2	3	0.000505	2	3	0.0004543	2	3	0.0007353	2	3	0.0009739
97	LINEAR PERTURBED	2	3	0.0010382	Fail	Fail	0.0028653	2	3	0.0013771	Fail	Fail	0.0009564	2	3	0.0006767	3	4	0.0008416	2	3	0.0010495	3	4	0.0009767	3	4	0.0013605
98	LINEAR PERTURBED	3	4	0.0013015	Fail	Fail	0.0010234	3	4	0.0028158	Fail	Fail	0.0013451	3	4	0.0009234	3	4	0.0010162	3	4	0.0012344	3	4	0.0013484	4	5	0.0024758
99	TWH	32	33	0.0007249	28	29	0.0004382	28	29	0.0004187	7	8	0.0003009	Fail	Fail	0.0005186	Fail	Fail	0.0004363	Fail	Fail	0.0009527	Fail	Fail	0.0010212	Fail	Fail	0.0007538
100	ENGVAL 1	15	16	0.0003461	14	15	0.0003921	15	16	0.0004598	7	8	0.0002778	1318	1319	0.0004434	809	810	0.0004444	1151	1152	0.0005077	Fail	Fail	0.0006725	336	337	0.0007448
101	ENGVAL 1	15	16	0.0004352	19	20	0.0003453	15	16	0.0005258	13	14	0.0004505	6	7	0.0006204	7	8	0.0003167	9	10	0.0003693	8	9	0.0002981	6	7	0.0010699
102	ENGVAL 8	15	16	0.0007423	19	20	0.0003554	15	16	0.0005953	12	13	0.0002911	6	7	0.0003057	7	8	0.0002721	9	10	0.0002663	7	8	0.0005602	6	7	0.0006221
103	DENSCHN F	12	13	0.0007517	8	9	0.0003957	18	19	0.0005713	Fail	Fail	0.000371	18	19	0.0006104	13	14	0.0004238	22	23	0.0003896	26	27	0.0003532	24	25	0.0009307
104	DENSCHN F	11	12	0.0004616	Fail	Fail	0.0004293	11	12	0.0007173	Fail	Fail	0.0005557	10	11	0.000457	17	18	0.000468	18	19	0.0004776	22	23	0.0004439	19	20	0.0012202
105	DENSCHN F	11	12	0.0014645	10	11	0.0021822	11	12	0.0019196	Fail	Fail	0.0020421	10	11	0.0013512	17	18	0.001242	19	20	0.0015797	23	24	0.0019231	21	22	0.0049817
106	ARWHEAD	11	12	0.0062742	Fail	Fail	0.010446	11	12	0.012017	Fail	Fail	0.004971	10	11	0.0050845	18	19	0.0044863	19	20	0.0072565	24	25	0.0067706	21	22	0.012703
107	ARWHEAD	Fail	Fail	0.0004229	Fail	Fail	0.0003131	Fail	Fail	0.0012802	Fail	Fail	0.0004339	582	583	0.0005136	Fail	Fail	0.0008462	Fail	Fail	0.0003591	Fail	Fail	0.000483	Fail	Fail	0.0004643
108	ARWHEAD	Fail	Fail	0.001268	Fail	Fail	0.0003297	Fail	Fail	0.0010438	Fail	Fail	0.00042	24	25	0.0004283	Fail	Fail	0.0004362	Fail	Fail	0.0004069	Fail	Fail	0.000439	Fail	Fail	0.0009645
109	SIX HUMP	8	9	0.0002679	15	16	0.000495	8	9	0.0004954	10	11	0.000274	9	10	0.0005629	8	9	0.0002921	9	10	0.0005792	11	12	0.0003865	11	12	0.0003599
110	SIX HUMP	9	10	0.0002957	16	17	0.000363	10	11	0.0002934	Fail	Fail	0.0004133	5	6	0.0003646	8	9	0.0002579	8	9	0.0010565	9	10	0.0004715	14	15	0.0003594
111	PRICE4	1	2	0.0002941	3	4	0.0005316	1	2	0.0003114	1	2	0.0002657	1	2	0.0003082	1	2	0.0003556	1	2	0.0005515	1	2	0.0004374	1	2	0.0003124
112	PRICE4	1	2	0.0003224	2	3	0.0005927	1	2	0.0003612	1	2	0.0003589	1	2	0.000353	1	2	0.0005117	1	2	0.0005019	1	2	0.0006172	1	2	0.000398
113	ZIRILLI	6	7	0.000266	9	10	0.0004751	6	7	0.0005051	11	12	0.0002863	5	6	0.0002945	6	7	0.0002367	7	8	0.0003204	8	9	0.0008697	10	11	0.00052
114	ZIRILLI	6	7	0.0002702	13	14	0.0003392	6	7	0.0003253	Fail	Fail	0.0003939	5	6	0.0004869	5	6	0.0004449	7	8	0.0005165	9	10	0.0006761	10	11	0.0010596
115	EXTENDED HIMMELBLAU	40	41	0.10154	33	34	0.088243	40	41	0.13747	Fail	Fail	5.2533	18	19	0.048435	42	43	0.18409	39	40	0.21102	222	223	0.64994	Fail	Fail	4.3327
116	EXTENDED HIMMELBLAU	48	49	0.15265	33	34	0.16684	45	46	0.28156	Fail	Fail	3.841	42	43	0.15222	43	44	0.17091	44	45	0.18606	143	144	0.52369	Fail	Fail	1.6047
117	EXTENDED HIMMELBLAU	40	41	0.3142	35	36	0.23226	42	43	0.2762	Fail	Fail	13.1723	21	22	0.18325	43	44	0.24287	43	44	0.23778	90	91	0.59083	Fail	Fail	7.9225
118	ROTATED ELLIPSE	34	35	0.0004995	Fail	Fail	0.0002678	31	32	0.0004734	Fail	Fail	0.0004021	21	22	0.0004116	27	28	0.0003542	27	28	0.0005711	24	25	0.0003441	21	22	0.0003995
119	ROTATED ELLIPSE	33	34	0.0004149	Fail	Fail	0.0003365	31	32	0.0004689	Fail	Fail	0.0003325	22	23	0.0004011	27	28	0.0003113	28	29	0.0004065	27	28	0.0005814	25	26	0.0005953
120	EL-ATTAR-VIDYASAGAR-DUTTA	14	15	0.0003894	24	25	0.0009148	12	13	0.0004762	Fail	Fail	0.0003729	11	12	0.0005663	29	30	0.0003189	38	39	0.000339	Fail	Fail	0.0005137	Fail	Fail	0.0005432
121	EL-ATTAR-VIDYASAGAR-DUTTA	15	16	0.0005858	19	20	0.0004483	9	10	0.0004094	18	19	0.0002986	17	18	0.0005199	30	31	0.0003541	38	39	0.0003767	Fail	Fail	0.0004076	Fail	Fail	0.0013445
122	EXTENDEDHIEBERT	Fail	Fail	0.0004212	Fail	Fail	0.0002809	Fail	Fail	0.0004591	Fail	Fail	0.0003243	Fail	Fail	0.0004741	Fail	Fail	0.0004046	Fail	Fail	0.0004863	Fail	Fail	0.0004295	Fail	Fail	0.0004549
123	EXTENDEDTRIDIAGONAL 1	6	7	0.0004027	37	38	0.0005114	6	7	0.0004721	Fail	Fail	0.0004292	5	6	0.0007668	Fail	Fail	0.0005222	Fail	Fail	0.0010412	Fail	Fail	0.0009882	Fail	Fail	0.0005536
124	EXTENDEDTRIDIAGONAL 1	6	7	0.0005104	44	45	0.0009813	6	7	0.001403	Fail	Fail	0.0005223	5	6	0.0005565	Fail	Fail	0.0007466	Fail	Fail	0.0008352	Fail	Fail	0.0012576	Fail	Fail	0.0012447
125	THUMP	Fail	Fail	0.0007683	13	14	0.0006536	20	21	0.0005239	5	6	0.0004068	Fail	Fail	0.0004228	Fail	Fail	0.0003513	Fail	Fail	0.0003584	32	33	0.0010238	48	49	0.0006438
126	THUMP	8	9	0.0007794	Fail	Fail	0.000669	8	9	0.0010884	17	18	0.0006354	12	13	0.0011338	6	7	0.0005829	4	5	0.0007737	17	18	0.0004229	18	19	0.0003839
